# Supplementary material for: The Effect of the NbVOx Synthesis Protocol on the Extractive Catalytic Oxidative Desulfurization of Dibenzothiophene
Source: Molecules. 2025 Jan 25;30(3):551. doi: 10.3390/molecules30030551 (PMC11820594; doi:10.3390/molecules30030551)
Supplement: Supplementary file 1 [file molecules-30-00551-s001.zip]

Archive with 1 entries (1 files):
- molecules-3405946-supplementary.pdf
